# Supplementary material for: Association between prostate cancer and susceptibility, hospitalization, and severity of COVID-19: Based on a Mendelian randomization study
Source: Medicine (Baltimore). 2024 Sep 6;103(36):e39430. doi: 10.1097/MD.0000000000039430 (PMC12431769; doi:10.1097/MD.0000000000039430)
Supplement: Supplementary file 10 [file medi-103-e39430-s010.xlsx]

## Sheet: Sheet1
SNP	effect_allele.exposure	other_allele.exposure	beta.exposure	eaf.exposure	chr	pos	se.exposure	pval.exposure	exposure
rs10007915	G	C	-0.1202	0.4093	4	106065308	0.0081	8.27e-50	Prostate cancer || id:ieu-b-85
rs1004030	C	T	-0.0462	0.4156	14	23305649	0.0082	1.55e-08	Prostate cancer || id:ieu-b-85
rs1004934	C	G	0.0572	0.3874	10	122796182	0.0081	1.39e-12	Prostate cancer || id:ieu-b-85
rs10122495	A	T	-0.0501	0.704	9	34049779	0.0088	1.34e-08	Prostate cancer || id:ieu-b-85
rs10193919	T	C	0.0631	0.3117	2	20880833	0.0085	1.02e-13	Prostate cancer || id:ieu-b-85
rs1038822	C	T	-0.0809	0.6877	2	43738173	0.0085	1.48e-21	Prostate cancer || id:ieu-b-85
rs10460109	C	T	-0.0441	0.5857	18	73036165	0.008	3.48e-08	Prostate cancer || id:ieu-b-85
rs1048019	G	A	-0.0569	0.2849	6	160147630	0.0091	3.22e-10	Prostate cancer || id:ieu-b-85
rs1048169	C	T	0.0609	0.379	9	19055965	0.0081	6.53e-14	Prostate cancer || id:ieu-b-85
rs11002805	A	G	-0.1335	0.2373	10	80825897	0.0094	2.04e-45	Prostate cancer || id:ieu-b-85
rs10774740	T	G	-0.0741	0.3844	12	114666202	0.0082	1.63e-19	Prostate cancer || id:ieu-b-85
rs10793821	T	C	0.0527	0.5795	5	133836209	0.008	5.43e-11	Prostate cancer || id:ieu-b-85
rs10845938	G	A	0.0572	0.5541	12	14416918	0.008	9.8e-13	Prostate cancer || id:ieu-b-85
rs10870546	G	A	-0.0531	0.7122	12	133054609	0.0089	2.87e-09	Prostate cancer || id:ieu-b-85
rs10947980	G	A	0.0834	0.2634	6	41525739	0.0089	8.78e-21	Prostate cancer || id:ieu-b-85
rs11135766	T	C	-0.1291	0.5736	8	23533623	0.008	5.09e-59	Prostate cancer || id:ieu-b-85
rs11135910	T	C	0.0782	0.1529	8	25892142	0.011	9.19e-13	Prostate cancer || id:ieu-b-85
rs11214775	A	G	-0.071	0.2915	11	113807181	0.009	3.93e-15	Prostate cancer || id:ieu-b-85
rs113577745	G	C	0.0784	0.098	2	10135681	0.0131	2.09e-09	Prostate cancer || id:ieu-b-85
rs11629412	C	G	0.0573	0.5821	14	37138294	0.0082	2.34e-12	Prostate cancer || id:ieu-b-85
rs11666569	T	C	-0.0516	0.2867	19	17214073	0.009	8.17e-09	Prostate cancer || id:ieu-b-85
rs116532339	G	T	-0.0635	0.2589	2	173321791	0.0091	3.51e-12	Prostate cancer || id:ieu-b-85
rs1182	A	C	0.0581	0.2198	9	132576060	0.0095	1.1e-09	Prostate cancer || id:ieu-b-85
rs11863709	T	C	-0.1481	0.0403	16	57654576	0.022	1.78e-11	Prostate cancer || id:ieu-b-85
rs12004058	G	C	-0.0481	0.312	9	18564470	0.0086	2.36e-08	Prostate cancer || id:ieu-b-85
rs12334903	C	T	-0.0458	0.6286	8	128050513	0.0082	2.58e-08	Prostate cancer || id:ieu-b-85
rs12179053	T	C	-0.0559	0.2603	6	160711566	0.0091	6.5e-10	Prostate cancer || id:ieu-b-85
rs12285347	C	T	-0.0745	0.4507	11	102396607	0.0082	1.17e-19	Prostate cancer || id:ieu-b-85
rs12419854	T	A	0.0608	0.1622	11	68886460	0.0108	1.86e-08	Prostate cancer || id:ieu-b-85
rs138426	A	G	-0.0888	0.3115	22	38913461	0.0086	4.34e-25	Prostate cancer || id:ieu-b-85
rs12570611	C	G	-0.0699	0.3242	10	104421679	0.0085	2.54e-16	Prostate cancer || id:ieu-b-85
rs12610267	G	A	-0.0966	0.5103	19	38744733	0.0079	4.87e-34	Prostate cancer || id:ieu-b-85
rs12629813	T	C	-0.0851	0.4371	3	113294482	0.008	1.98e-26	Prostate cancer || id:ieu-b-85
rs12665339	G	A	0.0615	0.1674	6	30601232	0.0106	5.56e-09	Prostate cancer || id:ieu-b-85
rs12795301	A	C	0.2201	0.1586	11	68992285	0.0105	3.07e-98	Prostate cancer || id:ieu-b-85
rs1283104	G	C	0.047	0.3788	3	106962521	0.0082	8.81e-09	Prostate cancer || id:ieu-b-85
rs12956892	T	G	0.0498	0.3021	18	56746315	0.0086	7.68e-09	Prostate cancer || id:ieu-b-85
rs13174377	G	A	0.1432	0.04	5	1543918	0.021	8.74e-12	Prostate cancer || id:ieu-b-85
rs13332673	T	G	0.2246	0.0129	16	89940386	0.0394	1.18e-08	Prostate cancer || id:ieu-b-85
rs1482680	A	G	-0.0501	0.6667	5	44392142	0.0085	3.58e-09	Prostate cancer || id:ieu-b-85
rs16958674	T	C	-0.0533	0.2385	16	57693055	0.0094	1.27e-08	Prostate cancer || id:ieu-b-85
rs17023964	C	G	-0.1131	0.4913	3	87185759	0.0079	3.08e-46	Prostate cancer || id:ieu-b-85
rs17369534	C	G	-0.0873	0.1047	3	152064639	0.0134	6.51e-11	Prostate cancer || id:ieu-b-85
rs17599629	G	A	0.0654	0.2181	1	150658287	0.0096	9.87e-12	Prostate cancer || id:ieu-b-85
rs17621345	C	A	-0.0715	0.2587	7	40875192	0.0095	6.72e-14	Prostate cancer || id:ieu-b-85
rs17749618	G	A	-0.0609	0.324	11	76251818	0.0085	7.48e-13	Prostate cancer || id:ieu-b-85
rs17804499	C	G	-0.1542	0.0534	4	74442349	0.0192	9.15e-16	Prostate cancer || id:ieu-b-85
rs1800057	G	C	0.15	0.0234	11	108143456	0.026	8.15e-09	Prostate cancer || id:ieu-b-85
rs1881502	C	T	-0.0581	0.8097	11	1507512	0.0101	7.42e-09	Prostate cancer || id:ieu-b-85
rs1935581	T	C	-0.0477	0.3728	10	90195149	0.0082	6.55e-09	Prostate cancer || id:ieu-b-85
rs1978060	G	A	0.0568	0.6127	22	19749525	0.0083	8.54e-12	Prostate cancer || id:ieu-b-85
rs2007886	C	T	-0.0979	0.1065	22	43502152	0.0135	4.58e-13	Prostate cancer || id:ieu-b-85
rs200857541	A	C	0.1055	0.0465	8	128331551	0.0187	1.8e-08	Prostate cancer || id:ieu-b-85
rs2018336	C	T	-0.0679	0.2206	6	11217897	0.0096	1.91e-12	Prostate cancer || id:ieu-b-85
rs2028900	T	C	-0.082	0.4418	2	85767735	0.008	6.67e-25	Prostate cancer || id:ieu-b-85
rs2189681	C	G	-0.0447	0.4076	17	56474906	0.0081	3.34e-08	Prostate cancer || id:ieu-b-85
rs2191139	C	T	0.0875	0.7474	19	42001210	0.0093	3.25e-21	Prostate cancer || id:ieu-b-85
rs2242652	A	G	-0.1598	0.2054	5	1280028	0.0105	3.46e-52	Prostate cancer || id:ieu-b-85
rs2256814	A	G	-0.0958	0.1904	20	62373983	0.0106	1.4e-19	Prostate cancer || id:ieu-b-85
rs28441558	C	T	0.1507	0.0548	17	7803118	0.0182	1.02e-16	Prostate cancer || id:ieu-b-85
rs28485589	G	A	-0.2441	0.0608	2	173303031	0.0176	1.11e-43	Prostate cancer || id:ieu-b-85
rs2928681	A	C	-0.0553	0.5887	8	23437981	0.008	5.38e-12	Prostate cancer || id:ieu-b-85
rs3127580	T	C	0.1214	0.1402	6	160710851	0.0111	6.6e-28	Prostate cancer || id:ieu-b-85
rs3131785	G	C	-0.0552	0.5194	6	30901895	0.008	4.27e-12	Prostate cancer || id:ieu-b-85
rs339351	A	C	-0.0843	0.3052	6	117200434	0.0087	2.9e-22	Prostate cancer || id:ieu-b-85
rs33984059	G	A	-0.1761	0.0225	15	56385868	0.0308	1.1e-08	Prostate cancer || id:ieu-b-85
rs34487581	A	G	0.0775	0.1585	10	897201	0.0109	9.34e-13	Prostate cancer || id:ieu-b-85
rs34925593	C	T	0.0466	0.4817	2	174234547	0.0084	2.82e-08	Prostate cancer || id:ieu-b-85
rs35355140	A	C	-0.0854	0.0781	7	27204732	0.0155	3.33e-08	Prostate cancer || id:ieu-b-85
rs35644221	A	G	-0.0604	0.3192	12	90227779	0.0088	8.14e-12	Prostate cancer || id:ieu-b-85
rs4711748	C	T	-0.0521	0.7746	6	43694598	0.0094	3.36e-08	Prostate cancer || id:ieu-b-85
rs4795643	A	C	-0.0618	0.2287	17	30092614	0.0103	1.64e-09	Prostate cancer || id:ieu-b-85
rs4889467	T	C	-0.0463	0.6506	16	82169385	0.0082	1.91e-08	Prostate cancer || id:ieu-b-85
rs4924487	C	G	0.0622	0.8359	15	40922915	0.0109	1.32e-08	Prostate cancer || id:ieu-b-85
rs4962419	A	G	0.0598	0.2664	10	126697114	0.0089	1.62e-11	Prostate cancer || id:ieu-b-85
rs4976790	T	G	0.0737	0.1131	5	177968915	0.0127	6.73e-09	Prostate cancer || id:ieu-b-85
rs56103503	T	C	0.0652	0.3876	1	154980351	0.0082	1.81e-15	Prostate cancer || id:ieu-b-85
rs58235267	G	C	0.1175	0.4701	2	63277843	0.0079	1.11e-49	Prostate cancer || id:ieu-b-85
rs6068688	A	T	-0.0672	0.5262	20	52456926	0.0083	4.36e-16	Prostate cancer || id:ieu-b-85
rs61735792	A	G	0.23	0.0158	21	42866332	0.0332	4.5e-12	Prostate cancer || id:ieu-b-85
rs62003551	G	A	-0.1005	0.1425	14	53424320	0.0117	8.46e-18	Prostate cancer || id:ieu-b-85
rs62113212	T	C	-0.3028	0.0775	19	51360840	0.0159	4.26e-81	Prostate cancer || id:ieu-b-85
rs62186433	G	A	0.0863	0.1486	2	242257835	0.011	3.21e-15	Prostate cancer || id:ieu-b-85
rs6465657	T	C	-0.1005	0.5365	7	97816327	0.0079	6.96e-37	Prostate cancer || id:ieu-b-85
rs6557265	C	T	-0.077	0.4226	6	153433402	0.008	1.04e-21	Prostate cancer || id:ieu-b-85
rs6754084	C	T	0.05	0.7324	2	202124997	0.0091	3.53e-08	Prostate cancer || id:ieu-b-85
rs6763927	T	A	0.0459	0.4406	3	141140366	0.008	8.47e-09	Prostate cancer || id:ieu-b-85
rs684232	C	T	0.0832	0.3534	17	618965	0.0082	4.34e-24	Prostate cancer || id:ieu-b-85
rs6941125	A	T	0.0704	0.1457	6	109287209	0.0111	1.99e-10	Prostate cancer || id:ieu-b-85
rs7094871	G	C	0.0435	0.5403	10	114712154	0.008	4.84e-08	Prostate cancer || id:ieu-b-85
rs7127900	G	A	-0.1704	0.8015	11	2233574	0.0098	4.94e-68	Prostate cancer || id:ieu-b-85
rs72725868	G	A	-0.1175	0.0881	8	128091418	0.015	5.46e-15	Prostate cancer || id:ieu-b-85
rs73110464	T	C	0.1583	0.1277	12	53312612	0.0116	1.11e-42	Prostate cancer || id:ieu-b-85
rs7313765	A	G	-0.0563	0.4218	12	65011980	0.0082	5.72e-12	Prostate cancer || id:ieu-b-85
rs73351629	G	C	-0.1375	0.3334	8	128018466	0.0085	5.15e-59	Prostate cancer || id:ieu-b-85
rs7522437	A	G	-0.0457	0.4609	1	204029890	0.008	1.21e-08	Prostate cancer || id:ieu-b-85
rs75358080	G	A	-0.1452	0.0373	3	87398945	0.0216	1.71e-11	Prostate cancer || id:ieu-b-85
rs7580494	T	C	0.0551	0.3878	2	62781499	0.0081	1.17e-11	Prostate cancer || id:ieu-b-85
rs7596665	G	A	-0.235	0.0546	2	173377586	0.0183	1.29e-37	Prostate cancer || id:ieu-b-85
rs767127	G	A	0.0512	0.4989	14	69134264	0.0079	1e-10	Prostate cancer || id:ieu-b-85
rs77334358	T	C	-0.2803	0.0173	9	110256979	0.0358	5.17e-15	Prostate cancer || id:ieu-b-85
rs77482050	A	G	-0.3939	0.0145	2	242139600	0.0403	1.51e-22	Prostate cancer || id:ieu-b-85
rs77559646	A	G	0.2492	0.0237	2	242135265	0.0267	9.93e-21	Prostate cancer || id:ieu-b-85
rs78416326	C	G	-0.1763	0.2062	3	170074517	0.0102	5.6e-67	Prostate cancer || id:ieu-b-85
rs80130819	C	A	-0.0957	0.0916	12	48419618	0.0142	1.89e-11	Prostate cancer || id:ieu-b-85
rs80326387	A	G	0.0567	0.2583	15	66705043	0.0091	4.64e-10	Prostate cancer || id:ieu-b-85
rs8093601	C	G	0.0451	0.4421	18	51772473	0.0081	2.31e-08	Prostate cancer || id:ieu-b-85
rs817833	T	G	-0.0733	0.8914	9	110152977	0.0131	2.14e-08	Prostate cancer || id:ieu-b-85
rs823121	A	G	-0.0472	0.4322	1	205724302	0.008	3.38e-09	Prostate cancer || id:ieu-b-85
rs878987	G	A	0.0639	0.1459	11	134266372	0.0117	4.77e-08	Prostate cancer || id:ieu-b-85
rs917811	T	C	-0.0686	0.6856	7	21059022	0.0085	5.51e-16	Prostate cancer || id:ieu-b-85
rs9306894	G	A	0.0777	0.3633	2	20878105	0.0082	1.92e-21	Prostate cancer || id:ieu-b-85
rs9443189	G	A	-0.0635	0.1429	6	76495882	0.0116	4.68e-08	Prostate cancer || id:ieu-b-85
rs9625483	A	G	0.1338	0.0288	22	28888939	0.024	2.43e-08	Prostate cancer || id:ieu-b-85
rs9686557	C	A	0.0482	0.444	5	172959030	0.008	1.94e-09	Prostate cancer || id:ieu-b-85
rs9812088	A	G	-0.0524	0.3	3	128263668	0.0088	2.99e-09	Prostate cancer || id:ieu-b-85
rs9907478	T	C	0.1064	0.0757	17	47395729	0.0147	4.52e-13	Prostate cancer || id:ieu-b-85
rs9911515	G	A	-0.1618	0.5197	17	69115358	0.0079	6.47e-93	Prostate cancer || id:ieu-b-85
rs9959454	G	A	-0.0872	0.2672	18	76770820	0.009	5.34e-22	Prostate cancer || id:ieu-b-85
rs9978557	T	C	-0.1009	0.098	21	42882462	0.0143	2.02e-12	Prostate cancer || id:ieu-b-85
Table S2. The SNPs associated with the European prostate cancer.
