# Supplementary material for: Association between prostate cancer and susceptibility, hospitalization, and severity of COVID-19: Based on a Mendelian randomization study
Source: Medicine (Baltimore). 2024 Sep 6;103(36):e39430. doi: 10.1097/MD.0000000000039430 (PMC12431769; doi:10.1097/MD.0000000000039430)
Supplement: Supplementary file 11 [file medi-103-e39430-s011.xlsx]

## Sheet: Sheet1
SNP	effect_allele.exposure	other_allele.exposure	beta.exposure	eaf.exposure	chr	pos	pval.exposure	se.exposure	exposure
rs10193919	T	C	0.116803	0.584602	2	20880833	2.38e-08	0.0209249	Prostate cancer || id:bbj-a-148
rs10200833	G	C	0.153383	0.680455	2	43673316	4.91e-12	0.0222031	Prostate cancer || id:bbj-a-148
rs11002805	A	G	0.136446	0.369279	10	80825897	1.67e-10	0.0213564	Prostate cancer || id:bbj-a-148
rs111215242	G	A	0.151025	0.733715	3	86910329	4.78e-09	0.0257953	Prostate cancer || id:bbj-a-148
rs116532339	G	T	-0.175197	0.214188	2	173321791	5.07e-12	0.0253773	Prostate cancer || id:bbj-a-148
rs12184909	A	T	0.160424	0.375849	13	73725782	4.23e-14	0.0212375	Prostate cancer || id:bbj-a-148
rs12334903	C	T	-0.248873	0.215238	8	128050513	6.24e-23	0.0252423	Prostate cancer || id:bbj-a-148
rs13255059	G	A	-0.584461	0.841406	8	128530616	2.78e-86	0.0296875	Prostate cancer || id:bbj-a-148
rs138426	A	G	0.172432	0.710476	22	38913461	2.04e-12	0.0245232	Prostate cancer || id:bbj-a-148
rs1810020	G	A	0.144117	0.607326	19	51361644	9.51e-12	0.0211512	Prostate cancer || id:bbj-a-148
rs1983891	T	C	0.134828	0.417259	6	41536427	8.37e-11	0.0207623	Prostate cancer || id:bbj-a-148
rs1997577	T	A	-0.129671	0.372132	21	16371102	1.83e-09	0.0215667	Prostate cancer || id:bbj-a-148
rs339331	C	T	-0.194431	0.364844	6	117210052	4.62e-20	0.0211971	Prostate cancer || id:bbj-a-148
rs370595232	C	T	0.227867	0.152845	3	87157503	2.14e-15	0.0287242	Prostate cancer || id:bbj-a-148
rs4620729	A	C	0.298061	0.0433345	11	68980335	4.69e-09	0.0508822	Prostate cancer || id:bbj-a-148
rs4672530	C	T	-0.189828	0.77168	2	62748319	1.08e-14	0.0245592	Prostate cancer || id:bbj-a-148
rs4872174	T	C	-0.264237	0.631014	8	23525211	1.87e-35	0.0212632	Prostate cancer || id:bbj-a-148
rs4975759	G	A	0.230559	0.422182	5	1892455	4.62e-27	0.0214016	Prostate cancer || id:bbj-a-148
rs59575952	T	C	-0.136887	0.232835	10	80243039	1.48e-08	0.0241686	Prostate cancer || id:bbj-a-148
rs61365765	A	G	-0.157203	0.232238	10	122832315	4.09e-10	0.0251508	Prostate cancer || id:bbj-a-148
rs7808935	C	T	-0.185136	0.899318	7	27977363	4.82e-08	0.0339212	Prostate cancer || id:bbj-a-148
rs8064454	C	A	0.317424	0.673552	17	36102381	1.76e-45	0.0224264	Prostate cancer || id:bbj-a-148
Table S3. The SNPs associated with the East Asian prostate cancer.
