# Supplementary material for: Association between prostate cancer and susceptibility, hospitalization, and severity of COVID-19: Based on a Mendelian randomization study
Source: Medicine (Baltimore). 2024 Sep 6;103(36):e39430. doi: 10.1097/MD.0000000000039430 (PMC12431769; doi:10.1097/MD.0000000000039430)
Supplement: Supplementary file 12 [file medi-103-e39430-s012.xlsx]

## Sheet: Sheet1
SNP	effect_allele.exposure	other_allele.exposure	beta.exposure	eaf.exposure	chr	pos	pval.exposure	se.exposure
rs10193919	T	C	0.116803	0.584602	2	20880833	2.38e-08	0.0209249
rs11002805	A	G	0.136446	0.369279	10	80825897	1.67e-10	0.0213564
rs116532339	G	T	-0.175197	0.214188	2	173321791	5.07e-12	0.0253773
rs12334903	C	T	-0.248873	0.215238	8	128050513	6.24e-23	0.0252423
rs138426	A	G	0.172432	0.710476	22	38913461	2.04e-12	0.0245232
Table S4. The Venn diagram exhibited the shared SNPs between the European cohort and East Asian cohort.
